# Supplementary material for: Using Protein Clusters from Whole Proteomes to Construct and Augment a Dendrogram
Source: Adv Bioinformatics. 2013 Feb 20;2013:191586. doi: 10.1155/2013/191586 (PMC3590580; doi:10.1155/2013/191586)
Supplement: Supplementary file 1 — Newick file of Jaccard distance tree for 527 Gram-negative plasmids. Supplementary File 2: Newick file of Euclidean distance tree for 527 Gram-negative plasmids. [file 191586.f1.zip]

Archive with 2 entries (2 files):
- 527Euclidean.emf
- 527Jaccard.emf
